# Supplementary material for: A Unified 35-Gene Signature for both Subtype Classification and Survival Prediction in Diffuse Large B-Cell Lymphomas
Source: PLoS One. 2010 Sep 13;5(9):e12726. doi: 10.1371/journal.pone.0012726 (PMC2938343; doi:10.1371/journal.pone.0012726)
Supplement: Table S2 — KEGG enrichment of the 35 genes in our signature using GATHER (0.02 MB XLS) [file pone.0012726.s002.xls]

## Sheet: TableS1
Table S2. KEGG enrichment of the 35 genes in our signature using GATHER (http://gather.genome.duke.edu/)
#	Annotation	p Value	Bayes Factor	Your Genes (With Ann)	Your Genes (No Ann)	Genome (With Ann)	Genome (No Ann)	Genes
1	path:hsa04510: Focal adhesion	0.003	2	3	6	231	2890	CCND2 MAPK10 PTK2
2	path:hsa04110: Cell cycle	0.004	1	2	7	96	3025	CCND2 HDAC1
3	path:hsa04310: Wnt signaling pathway	0.009	1	2	7	145	2976	CCND2 MAPK10
